# Supplementary material for: Predictors of Cognitive Distortions in Intimate Partner Violence: An Analysis of Ideological, Relational and Sociodemographic Factors
Source: Behav Sci (Basel). 2025 May 15;15(5):677. doi: 10.3390/bs15050677 (PMC12109419; doi:10.3390/bs15050677)
Supplement: Supplementary file 1 [file behavsci-15-00677-s001.zip]

Archive with 1 entries (1 files):
- behavsci-3577317-supplementary.pdf
